# Supplementary material for: Improving Gemcitabine Sensitivity in Pancreatic Cancer Cells by Restoring miRNA-217 Levels
Source: Biomolecules. 2021 Apr 26;11(5):639. doi: 10.3390/biom11050639 (PMC8146031; doi:10.3390/biom11050639)
Supplement: Supplementary file 1 [file biomolecules-11-00639-s001.zip]

Archive with 5 entries (4 files):
- Supplementary Tables/
- Supplementary Tables/Revised Table S2.xls
- Supplementary Tables/Revised Table S3.xlsx
- Supplementary Tables/Table S1.xls
- Supplementary Tables/Table S4.xls
