# Supplementary material for: Improving Gemcitabine Sensitivity in Pancreatic Cancer Cells by Restoring miRNA-217 Levels
Source: Biomolecules. 2021 Apr 26;11(5):639. doi: 10.3390/biom11050639 (PMC8146031; doi:10.3390/biom11050639)
Supplement: Supplementary file 1 [file biomolecules-11-00639-s001.zip › Supplementary Tables/Revised Table S2.xls]

## Sheet: Sheet0
Table S2. miR-217 target genes from GSE60980 dataset
ID	Symbol	Expr Fold Change	Source	Confidence	ID	Symbol	Expr Fold Change	Pathway
hsa-miR-217	miR-217-5p (and other miRNAs w/seed ACUGCAU)	-1,729	TargetScan Human	Moderate (predicted)	A_32_P141768	AGPAT4	1,083	CDP-diacylglycerol Biosynthesis I,Phosphatidylglycerol Biosynthesis II (Non-plastidic),Triacylglycerol Biosynthesis
hsa-miR-217	miR-217-5p (and other miRNAs w/seed ACUGCAU)	-1,729	TargetScan Human	Moderate (predicted)	A_24_P115990	AMHR2	-1,699	TGF-β Signaling
hsa-miR-217	miR-217-5p (and other miRNAs w/seed ACUGCAU)	-1,729	TargetScan Human	High (predicted)	A_23_P356684	ANLN	1,618	RhoA Signaling
hsa-miR-217	miR-217-5p (and other miRNAs w/seed ACUGCAU)	-1,729	TargetScan Human	Moderate (predicted)	A_23_P53345	ARNTL2	1,187
hsa-miR-217	miR-217-5p (and other miRNAs w/seed ACUGCAU)	-1,729	TargetScan Human	Moderate (predicted)	A_33_P3262024	ATMIN	-2,529	Role of CHK Proteins in Cell Cycle Checkpoint Control
hsa-miR-217	miR-217-5p (and other miRNAs w/seed ACUGCAU)	-1,729	TargetScan Human	Moderate (predicted)	A_23_P132079	C21orf62	-1,342
hsa-miR-217	miR-217-5p (and other miRNAs w/seed ACUGCAU)	-1,729	TargetScan Human	Moderate (predicted)	A_23_P15394	CD68	1,312
hsa-miR-217	miR-217-5p (and other miRNAs w/seed ACUGCAU)	-1,729	TargetScan Human	Moderate (predicted)	A_23_P216812	CDKN2B	1,005	Cell Cycle: G1/S Checkpoint Regulation,Cyclins and Cell Cycle Regulation,Glioma Signaling,Molecular Mechanisms of Cancer,Pancreatic Adenocarcinoma Signaling,Senescence Pathway,Small Cell Lung Cancer Signaling
hsa-miR-217	miR-217-5p (and other miRNAs w/seed ACUGCAU)	-1,729	TargetScan Human	Moderate (predicted)	A_23_P103256	CFHR3	1,016
hsa-miR-217	miR-217-5p (and other miRNAs w/seed ACUGCAU)	-1,729	TargetScan Human	Moderate (predicted)	A_23_P349463	CHP2	1,056
hsa-miR-217	miR-217-5p (and other miRNAs w/seed ACUGCAU)	-1,729	TargetScan Human	Moderate (predicted)	A_23_P138760	CLCF1	1,140	Airway Pathology in Chronic Obstructive Pulmonary Disease,Cardiac Hypertrophy Signaling (Enhanced),Erythropoietin Signaling Pathway,Hepatic Cholestasis,HMGB1 Signaling,IL-17 Signaling,Role of Pattern Recognition Receptors in Recognition of Bacteria and Viruses,Systemic Lupus Erythematosus In B Cell Signaling Pathway
hsa-miR-217	miR-217-5p (and other miRNAs w/seed ACUGCAU)	-1,729	TargetScan Human	Moderate (predicted)	A_23_P259189	CLIC4	1,131
hsa-miR-217	miR-217-5p (and other miRNAs w/seed ACUGCAU)	-1,729	TargetScan Human	Moderate (predicted)	A_23_P69030	COL8A1	2,605	GP6 Signaling Pathway,Hepatic Fibrosis / Hepatic Stellate Cell Activation
hsa-miR-217	miR-217-5p (and other miRNAs w/seed ACUGCAU)	-1,729	TargetScan Human	Moderate (predicted)	A_24_P303091	CXCL10	1,093	Agranulocyte Adhesion and Diapedesis,Communication between Innate and Adaptive Immune Cells,Granulocyte Adhesion and Diapedesis,IL-17A Signaling in Gastric Cells,Neuroinflammation Signaling Pathway,Pathogenesis of Multiple Sclerosis,Role of Hypercytokinemia/hyperchemokinemia in the Pathogenesis of Influenza,Role of IL-17F in Allergic Inflammatory Airway Diseases,Role of MAPK Signaling in Inhibiti…
hsa-miR-217	miR-217-5p (and other miRNAs w/seed ACUGCAU)	-1,729	TargetScan Human	High (predicted)	A_33_P3590259	CXCL14	2,230	Agranulocyte Adhesion and Diapedesis,Granulocyte Adhesion and Diapedesis
hsa-miR-217	miR-217-5p (and other miRNAs w/seed ACUGCAU)	-1,729	TargetScan Human	High (predicted)	A_23_P65518	DACT1	1,736
hsa-miR-217	miR-217-5p (and other miRNAs w/seed ACUGCAU)	-1,729	TargetScan Human	Moderate (predicted)	A_24_P137434	DCBLD2	1,315
hsa-miR-217	miR-217-5p (and other miRNAs w/seed ACUGCAU)	-1,729	TargetScan Human	Moderate (predicted)	A_23_P24129	DKK1	2,247	Factors Promoting Cardiogenesis in Vertebrates,Osteoarthritis Pathway,Role of Macrophages, Fibroblasts and Endothelial Cells in Rheumatoid Arthritis,Role of Osteoblasts, Osteoclasts and Chondrocytes in Rheumatoid Arthritis,Wnt/β-catenin Signaling
hsa-miR-217	miR-217-5p (and other miRNAs w/seed ACUGCAU)	-1,729	TargetScan Human	Moderate (predicted)	A_23_P10385	DTL	1,307
hsa-miR-217	miR-217-5p (and other miRNAs w/seed ACUGCAU)	-1,729	TargetScan Human	Moderate (predicted)	A_23_P385034	E2F3	1,053	Breast Cancer Regulation by Stathmin1,Cell Cycle Regulation by BTG Family Proteins,Cell Cycle: G1/S Checkpoint Regulation,Chronic Myeloid Leukemia Signaling,Coronavirus Pathogenesis Pathway,Cyclins and Cell Cycle Regulation,Estrogen-mediated S-phase Entry,Glioblastoma Multiforme Signaling,Glioma Signaling,Molecular Mechanisms of Cancer,Pancreatic Adenocarcinoma Signaling,Role of BRCA1 in DNA Dama…
hsa-miR-217	miR-217-5p (and other miRNAs w/seed ACUGCAU)	-1,729	TargetScan Human	Moderate (predicted)	A_23_P401606	EDIL3	1,721	Leukocyte Extravasation Signaling
hsa-miR-217	miR-217-5p (and other miRNAs w/seed ACUGCAU)	-1,729	TargetScan Human	Moderate (predicted)	A_23_P41344	EREG	1,524	ErbB Signaling,Neuregulin Signaling
hsa-miR-217	miR-217-5p (and other miRNAs w/seed ACUGCAU)	-1,729	TargetScan Human	Moderate (predicted)	A_33_P3366667	EYA1	-1,411	Protein Kinase A Signaling
hsa-miR-217	miR-217-5p (and other miRNAs w/seed ACUGCAU)	-1,729	TargetScan Human	Moderate (predicted)	A_33_P3276813	EYS	-1,586
hsa-miR-217	miR-217-5p (and other miRNAs w/seed ACUGCAU)	-1,729	TargetScan Human	Moderate (predicted)	A_23_P213562	F2R	1,731	Actin Cytoskeleton Signaling,Breast Cancer Regulation by Stathmin1,Clathrin-mediated Endocytosis Signaling,Coagulation System,CREB Signaling in Neurons,Glioma Invasiveness Signaling,Gα12/13 Signaling,p70S6K Signaling,Thrombin Signaling
hsa-miR-217	miR-217-5p (and other miRNAs w/seed ACUGCAU)	-1,729	TargetScan Human	Moderate (predicted)	A_23_P79562	FABP1	1,152	LPS/IL-1 Mediated Inhibition of RXR Function,Maturity Onset Diabetes of Young (MODY) Signaling
hsa-miR-217	miR-217-5p (and other miRNAs w/seed ACUGCAU)	-1,729	TargetScan Human	Moderate (predicted)	A_33_P3332112	FAS	1,023	Allograft Rejection Signaling,Altered T Cell and B Cell Signaling in Rheumatoid Arthritis,Apelin Liver Signaling Pathway,Apoptosis Signaling,Aryl Hydrocarbon Receptor Signaling,Autoimmune Thyroid Disease Signaling,CCR5 Signaling in Macrophages,Crosstalk between Dendritic Cells and Natural Killer Cells,Cytotoxic T Lymphocyte-mediated Apoptosis of Target Cells,Death Receptor Signaling,Graft-versus-…
hsa-miR-217	miR-217-5p (and other miRNAs w/seed ACUGCAU)	-1,729	TargetScan Human	Moderate (predicted)	A_33_P3378126	FBXO32	1,729	Estrogen Receptor Signaling
hsa-miR-217	miR-217-5p (and other miRNAs w/seed ACUGCAU)	-1,729	TargetScan Human	Moderate (predicted)	A_23_P407840	FNDC1	1,961
hsa-miR-217	miR-217-5p (and other miRNAs w/seed ACUGCAU)	-1,729	TargetScan Human	Moderate (predicted)	A_23_P26037	FRMD5	1,365
hsa-miR-217	miR-217-5p (and other miRNAs w/seed ACUGCAU)	-1,729	TargetScan Human	Moderate (predicted)	A_23_P51487	GBP3	1,130
hsa-miR-217	miR-217-5p (and other miRNAs w/seed ACUGCAU)	-1,729	TargetScan Human	Moderate (predicted)	A_33_P3230269	GRHL1	1,141
hsa-miR-217	miR-217-5p (and other miRNAs w/seed ACUGCAU)	-1,729	TargetScan Human	Moderate (predicted)	A_23_P42331	HMGA1	1,250	IL-4 Signaling,iNOS Signaling
hsa-miR-217	miR-217-5p (and other miRNAs w/seed ACUGCAU)	-1,729	TargetScan Human	Moderate (predicted)	A_23_P99906	HOMER2	-1,482	Glutamate Receptor Signaling
hsa-miR-217	miR-217-5p (and other miRNAs w/seed ACUGCAU)	-1,729	TargetScan Human	High (predicted)	A_23_P139648	IAPP	-1,824
hsa-miR-217	miR-217-5p (and other miRNAs w/seed ACUGCAU)	-1,729	TargetScan Human	Moderate (predicted)	A_23_P71037	IL6	1,212	Activation of IRF by Cytosolic Pattern Recognition Receptors,Acute Phase Response Signaling,Airway Pathology in Chronic Obstructive Pulmonary Disease,Altered T Cell and B Cell Signaling in Rheumatoid Arthritis,Apelin Cardiac Fibroblast Signaling Pathway,Aryl Hydrocarbon Receptor Signaling,Atherosclerosis Signaling,Cardiac Hypertrophy Signaling,Cardiac Hypertrophy Signaling (Enhanced),Colorectal C…
hsa-miR-217	miR-217-5p (and other miRNAs w/seed ACUGCAU)	-1,729	TargetScan Human	Moderate (predicted)	A_23_P259251	KCND2	1,256
hsa-miR-217	miR-217-5p (and other miRNAs w/seed ACUGCAU)	-1,729	TargetScan Human	High (predicted)	A_23_P53891	KLF5	1,541	Adipogenesis pathway
hsa-miR-217	miR-217-5p (and other miRNAs w/seed ACUGCAU)	-1,729	TargetScan Human	Moderate (predicted)	A_23_P209360	KLHL29	1,063
hsa-miR-217	miR-217-5p (and other miRNAs w/seed ACUGCAU)	-1,729	TargetScan Human	Moderate (predicted)	A_23_P89780	LAMA3	2,709	GP6 Signaling Pathway
hsa-miR-217	miR-217-5p (and other miRNAs w/seed ACUGCAU)	-1,729	TargetScan Human	Moderate (predicted)	A_33_P3280801	LMO7	1,342	Epithelial Adherens Junction Signaling
hsa-miR-217	miR-217-5p (and other miRNAs w/seed ACUGCAU)	-1,729	TargetScan Human	Moderate (predicted)	A_33_P3343145	MAP1B	1,201	Reelin Signaling in Neurons,Synaptogenesis Signaling Pathway
hsa-miR-217	miR-217-5p (and other miRNAs w/seed ACUGCAU)	-1,729	TargetScan Human	Moderate (predicted)	A_24_P409595	MAPK8IP1	-1,669	PI3K/AKT Signaling,Reelin Signaling in Neurons,SAPK/JNK Signaling
hsa-miR-217	miR-217-5p (and other miRNAs w/seed ACUGCAU)	-1,729	TargetScan Human	Moderate (predicted)	A_23_P387471	MICB	1,199	Crosstalk between Dendritic Cells and Natural Killer Cells,Natural Killer Cell Signaling
hsa-miR-217	miR-217-5p (and other miRNAs w/seed ACUGCAU)	-1,729	TargetScan Human	Moderate (predicted)	A_23_P42718	NFE2L3	1,135
hsa-miR-217	miR-217-5p (and other miRNAs w/seed ACUGCAU)	-1,729	TargetScan Human	Moderate (predicted)	A_33_P3314978	PARD6G-AS1	-1,704
hsa-miR-217	miR-217-5p (and other miRNAs w/seed ACUGCAU)	-1,729	TargetScan Human	Moderate (predicted)	A_23_P126248	RNF186	-1,922
hsa-miR-217	miR-217-5p (and other miRNAs w/seed ACUGCAU)	-1,729	TargetScan Human	Moderate (predicted)	A_32_P161762	RUNX2	1,778	BMP signaling pathway,Estrogen Receptor Signaling,Osteoarthritis Pathway,Role of Osteoblasts, Osteoclasts and Chondrocytes in Rheumatoid Arthritis,TGF-β Signaling,VDR/RXR Activation
hsa-miR-217	miR-217-5p (and other miRNAs w/seed ACUGCAU)	-1,729	TargetScan Human	Moderate (predicted)	A_24_P175187	SAMD9	1,020
hsa-miR-217	miR-217-5p (and other miRNAs w/seed ACUGCAU)	-1,729	TargetScan Human	Moderate (predicted)	A_23_P137016	SAT1	1,136	Ferroptosis Signaling Pathway,HIF1α Signaling,Polyamine Regulation in Colon Cancer,Putrescine Degradation III,Spermine and Spermidine Degradation I
hsa-miR-217	miR-217-5p (and other miRNAs w/seed ACUGCAU)	-1,729	TargetScan Human	Moderate (predicted)	A_24_P219114	SEL1L	-2,588	Unfolded protein response
hsa-miR-217	miR-217-5p (and other miRNAs w/seed ACUGCAU)	-1,729	TargetScan Human	Moderate (predicted)	A_33_P3388312	SKAP2	1,031
hsa-miR-217	miR-217-5p (and other miRNAs w/seed ACUGCAU)	-1,729	TargetScan Human	High (predicted)	A_33_P3418426	SLC3A1	-1,610
hsa-miR-217	miR-217-5p (and other miRNAs w/seed ACUGCAU)	-1,729	TargetScan Human	High (predicted)	A_33_P3415395	SPTLC3	1,038	Ceramide Biosynthesis
hsa-miR-217	miR-217-5p (and other miRNAs w/seed ACUGCAU)	-1,729	TargetScan Human	Moderate (predicted)	A_24_P200000	STEAP3	-2,564	Ferroptosis Signaling Pathway,Iron homeostasis signaling pathway
hsa-miR-217	miR-217-5p (and other miRNAs w/seed ACUGCAU)	-1,729	TargetScan Human	Moderate (predicted)	A_23_P168556	STX1A	1,407	Huntington's Disease Signaling,Synaptogenesis Signaling Pathway
hsa-miR-217	miR-217-5p (and other miRNAs w/seed ACUGCAU)	-1,729	TargetScan Human	Moderate (predicted)	A_33_P3418992	TCEANC	-1,739
hsa-miR-217	miR-217-5p (and other miRNAs w/seed ACUGCAU)	-1,729	TargetScan Human	Moderate (predicted)	A_24_P69538	TLR4	1,441	Altered T Cell and B Cell Signaling in Rheumatoid Arthritis,Colorectal Cancer Metastasis Signaling,Communication between Innate and Adaptive Immune Cells,Crosstalk between Dendritic Cells and Natural Killer Cells,Dendritic Cell Maturation,Hepatic Cholestasis,Hepatic Fibrosis / Hepatic Stellate Cell Activation,Hepatic Fibrosis Signaling Pathway,HMGB1 Signaling,HOTAIR Regulatory Pathway,IL-12 Signa…
hsa-miR-217	miR-217-5p (and other miRNAs w/seed ACUGCAU)	-1,729	TargetScan Human	Moderate (predicted)	A_23_P361584	TMEM154	1,315
hsa-miR-217	miR-217-5p (and other miRNAs w/seed ACUGCAU)	-1,729	TargetScan Human	Moderate (predicted)	A_23_P68106	TMSB10/TMSB4X	1,067	Actin Cytoskeleton Signaling,ILK Signaling
hsa-miR-217	miR-217-5p (and other miRNAs w/seed ACUGCAU)	-1,729	TargetScan Human	High (predicted)	A_23_P99386	TNFSF11	2,100	Airway Pathology in Chronic Obstructive Pulmonary Disease,Altered T Cell and B Cell Signaling in Rheumatoid Arthritis,Cardiac Hypertrophy Signaling (Enhanced),Erythropoietin Signaling Pathway,Hepatic Cholestasis,HMGB1 Signaling,IL-17 Signaling,IL-23 Signaling Pathway,Inhibition of ARE-Mediated mRNA Degradation Pathway,NF-κB Signaling,RANK Signaling in Osteoclasts,Regulation Of The Epithelial Mese…
hsa-miR-217	miR-217-5p (and other miRNAs w/seed ACUGCAU)	-1,729	Ingenuity Expert Findings	Experimentally Observed	A_33_P3361746	TRPS1	1,344
hsa-miR-217	miR-217-5p (and other miRNAs w/seed ACUGCAU)	-1,729	TargetScan Human	Moderate (predicted)	A_23_P361014	TSHZ3	1,193
hsa-miR-217	miR-217-5p (and other miRNAs w/seed ACUGCAU)	-1,729	TargetScan Human	High (predicted)	A_23_P254271	TUBB6	1,044	14-3-3-mediated Signaling,Axonal Guidance Signaling,Breast Cancer Regulation by Stathmin1,Coronavirus Replication Pathway,Epithelial Adherens Junction Signaling,Gap Junction Signaling,Germ Cell-Sertoli Cell Junction Signaling,Phagosome Maturation,Remodeling of Epithelial Adherens Junctions,Sertoli Cell-Sertoli Cell Junction Signaling
hsa-miR-217	miR-217-5p (and other miRNAs w/seed ACUGCAU)	-1,729	TargetScan Human	Moderate (predicted)	A_33_P3640690	ZEB1	1,632	ATM Signaling,PEDF Signaling,Regulation Of The Epithelial Mesenchymal Transition By Growth Factors Pathway,Regulation of the Epithelial-Mesenchymal Transition Pathway,Sumoylation Pathway
hsa-miR-217	miR-217-5p (and other miRNAs w/seed ACUGCAU)	-1,729	TargetScan Human	Moderate (predicted)	A_33_P3388771	ZNF429	-1,610
