# Supplementary material for: Improving Gemcitabine Sensitivity in Pancreatic Cancer Cells by Restoring miRNA-217 Levels
Source: Biomolecules. 2021 Apr 26;11(5):639. doi: 10.3390/biom11050639 (PMC8146031; doi:10.3390/biom11050639)
Supplement: Supplementary file 1 [file biomolecules-11-00639-s001.zip › Supplementary Tables/Revised Table S3.xlsx]

## Sheet: Sheet0
Table S3. Ingenuity Pathway Analaysis of diseases and biological functions of miR-217
Category	Range P-value	Molecules
Cancer	5,42E-19-4,88E-04	AAK1,ABCC1,ABL2,ACER3,ACVR2A,ADCYAP1,ADGRB3,ADSS2,AEBP2,AFF3,AGFG1,AHSA2P,AKAP2,AKT3,AMD1,AMOT,ANK3,ANKRD50,ANLN,ANO3,AP3M1,APOOL,APPBP2,ARHGAP12,ARID1A,ARID2,ASAP2,ASB9,ASXL3,ATAD2B,ATCAY,ATG7,ATMIN,ATP1B1,ATP6V1A,ATP8A1,ATP9A,ATRN,AZIN1,BCL11B,BCL9L,BEND6,BRMS1L,BTG1,C5orf15,C5orf24,CABCOCO1,CACHD1,CADPS2,CALD1,CAND1,CCNYL1,CDH1,CDK5R1,CDS2,CDYL2,CELF2,CHN2,CHRDL1,CHST11,CHSY1,CILK1,CLIC4,CLOCK…
Organismal Injury and Abnormalities	5,42E-19-4,88E-04	AAK1,ABCC1,ABL2,ACER3,ACVR2A,ADCYAP1,ADGRB3,ADSS2,AEBP2,AFF3,AGFG1,AHSA2P,AKAP2,AKT3,AMD1,AMOT,ANK3,ANKRD50,ANLN,ANO3,AP3M1,APOOL,APPBP2,ARHGAP12,ARID1A,ARID2,ASAP2,ASB9,ASXL3,ATAD2B,ATCAY,ATG7,ATMIN,ATP1B1,ATP6V1A,ATP8A1,ATP9A,ATRN,AZIN1,BCL11B,BCL9L,BEND6,BRMS1L,BTG1,C5orf15,C5orf24,CABCOCO1,CACHD1,CADPS2,CALD1,CAND1,CCNYL1,CDH1,CDK5R1,CDS2,CDYL2,CELF2,CHN2,CHRDL1,CHST11,CHSY1,CILK1,CLIC4,CLOCK…
Gastrointestinal Disease	8,39E-18-4,88E-04	AAK1,ABCC1,ABL2,ACER3,ACVR2A,ADCYAP1,ADSS2,AFF3,AGFG1,AHSA2P,AKAP2,AKT3,AMD1,AMOT,ANK3,ANKRD50,ANLN,ANO3,AP3M1,APPBP2,ARHGAP12,ARID1A,ARID2,ASAP2,ASB9,ASXL3,ATAD2B,ATCAY,ATG7,ATMIN,ATP1B1,ATP6V1A,ATP8A1,ATP9A,ATRN,AZIN1,BCL11B,BCL9L,BEND6,BRMS1L,BTG1,C5orf15,CABCOCO1,CACHD1,CADPS2,CALD1,CAND1,CCNYL1,CDH1,CDK5R1,CDS2,CDYL2,CELF2,CHN2,CHRDL1,CHST11,CHSY1,CILK1,CLIC4,CLOCK,CLU,CNNM2,CNTNAP5,COL21A1,…
Gene Expression	6,57E-17-1,4E-05	ACVR2A,ADCYAP1,AEBP2,AFF3,ANK3,ARID1A,ARID2,ATMIN,BCL11B,BCL9L,BTG1,CAND1,CDH1,CDK5R1,CLOCK,CLU,CREBZF,CXXC5,DACH1,DKK1,DMRT2,DUSP3,DYRK1A,E2F3,EGR1,EHMT1,EIF4A2,EIF5B,ELAVL2,ELL,ELOC,EPC1,ESRRG,FGFR2,FN1,FOXG1,FOXJ3,FOXO3,FOXO4,FOXP1,FXR1,GAB1,GBX2,HIF1A,HIPK3,HIVEP3,HMGN3,HNF1B,HNRNPA1,HNRNPA2B1,HOXC11,HSPA9,IKZF3,INHBA,JMJD1C,KLF12,KMT2D,KMT5A,KRAS,LCOR,LHX1,MAF,MAPK1,MED1,MED13,MOSPD1,MRE11,M…
Reproductive System Disease	6,85E-16-4,33E-04	AAK1,ABCC1,ABL2,ACVR2A,ADCYAP1,ADGRB3,AEBP2,AFF3,AKAP2,AKT3,AMD1,AMOT,ANK3,ANKRD50,ANLN,ANO3,ARHGAP12,ARID1A,ARID2,ASAP2,ASXL3,ATAD2B,ATG7,ATMIN,ATP6V1A,ATP8A1,ATP9A,ATRN,BCL11B,BCL9L,BEND6,C5orf24,CACHD1,CADPS2,CALD1,CAND1,CDH1,CDS2,CDYL2,CHN2,CHRDL1,CHST11,CILK1,CLIC4,CLU,CNTNAP5,COL21A1,COL8A1,CORO1C,CREBZF,CSGALNACT2,CSMD2,CTDSPL2,CXXC5,DAB1,DACH1,DACH2,DGKH,DKK1,DLGAP2,DMRT2,DNAJA1,DOCK4,DST…
Nervous System Development and Function	1,09E-15-4,41E-04	ABL2,ACVR2A,ADCYAP1,ADGRB3,AKT3,ANK3,ARID1A,ATCAY,ATG7,ATRN,BCL11B,BCL9L,BEND6,BTG1,CADPS2,CALD1,CDH1,CDK5R1,CHRDL1,CLIC4,CLU,COL8A1,CUL4B,CUL5,DAB1,DGKH,DKK1,DNAJC5,DOCK4,DYRK1A,E2F3,EEA1,EGR1,EHMT1,ELAVL2,ENAH,EPHA5,EPHA7,FBN2,FGFR2,FN1,FOXG1,FOXJ3,FOXO3,FTO,GAB1,GBX2,GMFB,GPM6A,GRIK2,HIF1A,HNF1B,HNRNPA2B1,HOMER1,INHBA,KIF2A,KRAS,LHX1,LMO7,LRRTM3,MAF,MAPK1,MED1,MYEF2,NCAM1,NDN,NEUROD1,NF1,NIPBL…
Embryonic Development	2,82E-14-3,91E-04	AAK1,ABCC1,ABL2,ACVR2A,ADCYAP1,ADGRB3,AFF3,AKT3,AMD1,AMOT,ANK3,ARID1A,ARID2,ATG7,ATMIN,ATRN,BCL11B,BCL9L,CADPS2,CDH1,CDK5R1,CHRDL1,CHST11,CLIC4,CLU,COL8A1,CUL4B,CUL5,DAB1,DKK1,DMRT2,DNAJC5,DYRK1A,E2F3,EGR1,ENAH,EPC1,EPHA5,EPHA7,ESRRG,FBN2,FGFR2,FN1,FNDC3B,FOXG1,FOXO3,FOXP1,FREM2,FTO,FXR1,GAB1,GBX2,HIF1A,HNF1B,HNRNPA1,HOXC11,INHBA,INSIG2,KCNB1,KMT5B,KRAS,LHX1,LMO7,MAF,MAPK1,MED1,MEIS1,METTL8,MTF1,…
Organismal Development	2,82E-14-4,88E-04	ABCC1,ABL2,ACVR2A,ADCYAP1,ADGRB3,AFF3,AGFG1,AKT3,AMD1,AMOT,ANK3,ARID1A,ARID2,ATCAY,ATG7,ATMIN,ATRN,BCL11B,BCL9L,BTG1,CADPS2,CALD1,CCNYL1,CDH1,CDK5R1,CHRDL1,CHST11,CHSY1,CLIC4,CLOCK,CLU,COL8A1,CUL4B,CUL5,CXXC5,DAB1,DACH1,DKK1,DMRT2,DNAJA1,DNAJC5,DUSP3,DYRK1A,E2F3,EDIL3,EGR1,EHD4,EHMT1,ENAH,EPC1,EPHA5,EPHA7,ESRRG,FBN2,FGFR2,FIGN,FN1,FNDC3B,FOXG1,FOXO3,FOXO4,FOXP1,FREM2,FTO,FXR1,G6PC,GAB1,GBX2,GMFB,…
Organ Development	1,04E-12-3,91E-04	ABL2,ACVR2A,ADCYAP1,ADGRB3,AKT3,ANK3,ARID1A,ARID2,ATG7,ATRN,BCL9L,CDK5R1,CHRDL1,CLIC4,CLU,COL8A1,CUL5,DAB1,DKK1,DNAJC5,DYRK1A,EGR1,ENAH,EPC1,EPHA5,EPHA7,ESRRG,FBN2,FGFR2,FN1,FOXG1,FOXO3,FOXP1,FREM2,FTO,FXR1,GAB1,GBX2,HIF1A,HNF1B,INHBA,INSIG2,KRAS,LHX1,LMO7,MAF,MAPK1,MED1,MEIS1,METTL8,MYPN,NCAM1,NDN,NEUROD1,NF1,NIPBL,NPAS3,NR4A2,ONECUT2,PAX3,PCARE,PDPN,PLXNA4,POU3F3,PPARGC1A,PROX1,PSIP1,PTEN,RAB4A…
Tissue Development	1,04E-12-4,62E-04	ABL2,ACVR2A,ADCYAP1,ADGRB3,AKT3,AMOT,ANK3,ARID1A,ARID2,ASF1A,ATCAY,ATG7,ATRN,BCL11B,BCL9L,BEND6,BTG1,CADPS2,CALD1,CDH1,CDK5R1,CHRDL1,CHST11,CHSY1,CLIC4,CLU,COL8A1,CUL4B,CUL5,CXXC5,DAB1,DACH1,DGKH,DKK1,DMRT2,DNAJC5,DOCK4,DYRK1A,E2F3,EEA1,EGR1,EHMT1,ELAVL2,ENAH,EPC1,EPHA5,EPHA7,ESRRG,FBN2,FEM1C,FGFR2,FN1,FNDC3B,FOXG1,FOXO3,FOXO4,FOXP1,FREM2,FTO,FXR1,G6PC,GAB1,GBX2,GPM6A,HIF1A,HIVEP3,HNF1B,HOXC11,IA…
