# Supplementary material for: Improving Gemcitabine Sensitivity in Pancreatic Cancer Cells by Restoring miRNA-217 Levels
Source: Biomolecules. 2021 Apr 26;11(5):639. doi: 10.3390/biom11050639 (PMC8146031; doi:10.3390/biom11050639)
Supplement: Supplementary file 1 [file biomolecules-11-00639-s001.zip › Supplementary Tables/Table S1.xls]

## Sheet: Sheet0
Table S1. miR-217 target genes from GSE41372 dataset
ID	Symbol	Expr Fold Change	Source	Confidence	ID	Symbol	Expr Fold Change	Pathway
hsa-miR-217	miR-217-5p (and other miRNAs w/seed ACUGCAU)	-3,431	TargetScan Human	Moderate (predicted)	ADAM28	ADAM28	2,120	Axonal Guidance Signaling
hsa-miR-217	miR-217-5p (and other miRNAs w/seed ACUGCAU)	-3,431	TargetScan Human	Moderate (predicted)	ADAM9	ADAM9	1,730	Axonal Guidance Signaling
hsa-miR-217	miR-217-5p (and other miRNAs w/seed ACUGCAU)	-3,431	TargetScan Human	Moderate (predicted)	ADGRG6	ADGRG6	1,330	Breast Cancer Regulation by Stathmin1,CREB Signaling in Neurons
hsa-miR-217	miR-217-5p (and other miRNAs w/seed ACUGCAU)	-3,431	TargetScan Human	High (predicted)	ANLN	ANLN	2,840	RhoA Signaling
hsa-miR-217	miR-217-5p (and other miRNAs w/seed ACUGCAU)	-3,431	TargetScan Human	Moderate (predicted)	C14orf37	ARMH4	1,540
hsa-miR-217	miR-217-5p (and other miRNAs w/seed ACUGCAU)	-3,431	TargetScan Human	Moderate (predicted)	ARNTL2	ARNTL2	2,320
hsa-miR-217	miR-217-5p (and other miRNAs w/seed ACUGCAU)	-3,431	TargetScan Human	Moderate (predicted)	ASAP1	ASAP1	1,480	FAK Signaling,Integrin Signaling
hsa-miR-217	miR-217-5p (and other miRNAs w/seed ACUGCAU)	-3,431	TargetScan Human	Moderate (predicted)	CD68	CD68	2,380
hsa-miR-217	miR-217-5p (and other miRNAs w/seed ACUGCAU)	-3,431	TargetScan Human	Moderate (predicted)	CHN2	CHN2	-1,580
hsa-miR-217	miR-217-5p (and other miRNAs w/seed ACUGCAU)	-3,431	TargetScan Human	Moderate (predicted)	CHST11	CHST11	1,840	Chondroitin Sulfate Biosynthesis,Chondroitin Sulfate Biosynthesis (Late Stages),Dermatan Sulfate Biosynthesis,Dermatan Sulfate Biosynthesis (Late Stages),Heparan Sulfate Biosynthesis,Heparan Sulfate Biosynthesis (Late Stages),LPS/IL-1 Mediated Inhibition of RXR Function,Xenobiotic Metabolism CAR Signaling Pathway,Xenobiotic Metabolism PXR Signaling Pathway,Xenobiotic Metabolism Signaling
hsa-miR-217	miR-217-5p (and other miRNAs w/seed ACUGCAU)	-3,431	TargetScan Human	Moderate (predicted)	COL8A1	COL8A1	1,500	GP6 Signaling Pathway,Hepatic Fibrosis / Hepatic Stellate Cell Activation
hsa-miR-217	miR-217-5p (and other miRNAs w/seed ACUGCAU)	-3,431	TargetScan Human	Moderate (predicted)	CXCL10	CXCL10	4,590	Agranulocyte Adhesion and Diapedesis,Communication between Innate and Adaptive Immune Cells,Granulocyte Adhesion and Diapedesis,IL-17A Signaling in Gastric Cells,Neuroinflammation Signaling Pathway,Pathogenesis of Multiple Sclerosis,Role of Hypercytokinemia/hyperchemokinemia in the Pathogenesis of Influenza,Role of IL-17F in Allergic Inflammatory Airway Diseases,Role of MAPK Signaling in Inhibiti…
hsa-miR-217	miR-217-5p (and other miRNAs w/seed ACUGCAU)	-3,431	TargetScan Human	High (predicted)	CXCL14	CXCL14	1,910	Agranulocyte Adhesion and Diapedesis,Granulocyte Adhesion and Diapedesis
hsa-miR-217	miR-217-5p (and other miRNAs w/seed ACUGCAU)	-3,431	TargetScan Human	Moderate (predicted)	DCBLD2	DCBLD2	1,360
hsa-miR-217	miR-217-5p (and other miRNAs w/seed ACUGCAU)	-3,431	TargetScan Human	Moderate (predicted)	DKK1	DKK1	1,770	Factors Promoting Cardiogenesis in Vertebrates,Osteoarthritis Pathway,Role of Macrophages, Fibroblasts and Endothelial Cells in Rheumatoid Arthritis,Role of Osteoblasts, Osteoclasts and Chondrocytes in Rheumatoid Arthritis,Wnt/β-catenin Signaling
hsa-miR-217	miR-217-5p (and other miRNAs w/seed ACUGCAU)	-3,431	TargetScan Human	Moderate (predicted)	DTL	DTL	1,800
hsa-miR-217	miR-217-5p (and other miRNAs w/seed ACUGCAU)	-3,431	TargetScan Human	Moderate (predicted)	EDIL3	EDIL3	3,170	Leukocyte Extravasation Signaling
hsa-miR-217	miR-217-5p (and other miRNAs w/seed ACUGCAU)	-3,431	TargetScan Human	Moderate (predicted)	EFNA5	EFNA5	1,530	Axonal Guidance Signaling,Ephrin A Signaling,Ephrin Receptor Signaling,Synaptogenesis Signaling Pathway
hsa-miR-217	miR-217-5p (and other miRNAs w/seed ACUGCAU)	-3,431	TargetScan Human	Moderate (predicted)	F2R	F2R	2,780	Actin Cytoskeleton Signaling,Breast Cancer Regulation by Stathmin1,Clathrin-mediated Endocytosis Signaling,Coagulation System,CREB Signaling in Neurons,Glioma Invasiveness Signaling,Gα12/13 Signaling,p70S6K Signaling,Thrombin Signaling
hsa-miR-217	miR-217-5p (and other miRNAs w/seed ACUGCAU)	-3,431	TargetScan Human	Moderate (predicted)	FAS	FAS	1,920	Allograft Rejection Signaling,Altered T Cell and B Cell Signaling in Rheumatoid Arthritis,Apelin Liver Signaling Pathway,Apoptosis Signaling,Aryl Hydrocarbon Receptor Signaling,Autoimmune Thyroid Disease Signaling,CCR5 Signaling in Macrophages,Crosstalk between Dendritic Cells and Natural Killer Cells,Cytotoxic T Lymphocyte-mediated Apoptosis of Target Cells,Death Receptor Signaling,Graft-versus-…
hsa-miR-217	miR-217-5p (and other miRNAs w/seed ACUGCAU)	-3,431	TargetScan Human	Moderate (predicted)	FBXO32	FBXO32	2,390	Estrogen Receptor Signaling
hsa-miR-217	miR-217-5p (and other miRNAs w/seed ACUGCAU)	-3,431	TargetScan Human	Moderate (predicted)	FGF7	FGF7	2,110	Actin Cytoskeleton Signaling,Airway Pathology in Chronic Obstructive Pulmonary Disease,Bladder Cancer Signaling,Cardiac Hypertrophy Signaling (Enhanced),Clathrin-mediated Endocytosis Signaling,FGF Signaling,Regulation Of The Epithelial Mesenchymal Transition By Growth Factors Pathway,Regulation of the Epithelial-Mesenchymal Transition Pathway,Tumor Microenvironment Pathway
hsa-miR-217	miR-217-5p (and other miRNAs w/seed ACUGCAU)	-3,431	TargetScan Human	Moderate (predicted)	FNDC1	FNDC1	2,260
hsa-miR-217	miR-217-5p (and other miRNAs w/seed ACUGCAU)	-3,431	TargetScan Human	Moderate (predicted)	FPR3	FPR3	2,670	Breast Cancer Regulation by Stathmin1,CREB Signaling in Neurons,fMLP Signaling in Neutrophils,Granulocyte Adhesion and Diapedesis
hsa-miR-217	miR-217-5p (and other miRNAs w/seed ACUGCAU)	-3,431	TargetScan Human	Moderate (predicted)	GBP3	GBP3	2,150
hsa-miR-217	miR-217-5p (and other miRNAs w/seed ACUGCAU)	-3,431	TargetScan Human	Moderate (predicted)	HACD4	HACD4	1,860
hsa-miR-217	miR-217-5p (and other miRNAs w/seed ACUGCAU)	-3,431	TargetScan Human	Moderate (predicted)	HAS2	HAS2	2,900
hsa-miR-217	miR-217-5p (and other miRNAs w/seed ACUGCAU)	-3,431	TargetScan Human	Moderate (predicted)	HOMER2	HOMER2	-2,940	Glutamate Receptor Signaling
hsa-miR-217	miR-217-5p (and other miRNAs w/seed ACUGCAU)	-3,431	TargetScan Human	High (predicted)	IAPP	IAPP	-4,270
hsa-miR-217	miR-217-5p (and other miRNAs w/seed ACUGCAU)	-3,431	TargetScan Human	Moderate (predicted)	IL6	IL6	2,040	Activation of IRF by Cytosolic Pattern Recognition Receptors,Acute Phase Response Signaling,Airway Pathology in Chronic Obstructive Pulmonary Disease,Altered T Cell and B Cell Signaling in Rheumatoid Arthritis,Apelin Cardiac Fibroblast Signaling Pathway,Aryl Hydrocarbon Receptor Signaling,Atherosclerosis Signaling,Cardiac Hypertrophy Signaling,Cardiac Hypertrophy Signaling (Enhanced),Colorectal C…
hsa-miR-217	miR-217-5p (and other miRNAs w/seed ACUGCAU)	-3,431	TargetScan Human	Moderate (predicted)	IL7	IL7	1,560	B Cell Development,Hematopoiesis from Multipotent Stem Cells,Hematopoiesis from Pluripotent Stem Cells,IL-7 Signaling Pathway,Role of JAK1 and JAK3 in γc Cytokine Signaling,Role of Macrophages, Fibroblasts and Endothelial Cells in Rheumatoid Arthritis,Role of Osteoblasts, Osteoclasts and Chondrocytes in Rheumatoid Arthritis
hsa-miR-217	miR-217-5p (and other miRNAs w/seed ACUGCAU)	-3,431	TargetScan Human	Moderate (predicted)	ITGAV	ITGAV	1,330	Actin Cytoskeleton Signaling,Actin Nucleation by ARP-WASP Complex,Axonal Guidance Signaling,Cardiac Hypertrophy Signaling (Enhanced),Caveolar-mediated Endocytosis Signaling,Cdc42 Signaling,Ephrin Receptor Signaling,ERK/MAPK Signaling,FAK Signaling,Glioma Invasiveness Signaling,Hepatic Fibrosis Signaling Pathway,HGF Signaling,IL-8 Signaling,Integrin Signaling,Molecular Mechanisms of Cancer,Neuregu…
hsa-miR-217	miR-217-5p (and other miRNAs w/seed ACUGCAU)	-3,431	TargetScan Human	Moderate (predicted)	KCND2	KCND2	1,590
hsa-miR-217	miR-217-5p (and other miRNAs w/seed ACUGCAU)	-3,431	TargetScan Human	Moderate (predicted)	LAMA3	LAMA3	1,870	GP6 Signaling Pathway
hsa-miR-217	miR-217-5p (and other miRNAs w/seed ACUGCAU)	-3,431	TargetScan Human	Moderate (predicted)	MAP1B	MAP1B	1,620	Reelin Signaling in Neurons,Synaptogenesis Signaling Pathway
hsa-miR-217	miR-217-5p (and other miRNAs w/seed ACUGCAU)	-3,431	TargetScan Human	High (predicted)	KDELC1	POGLUT2	2,580
hsa-miR-217	miR-217-5p (and other miRNAs w/seed ACUGCAU)	-3,431	TargetScan Human	Moderate (predicted)	PROX1	PROX1	-1,900
hsa-miR-217	miR-217-5p (and other miRNAs w/seed ACUGCAU)	-3,431	TargetScan Human	Moderate (predicted)	RUNX2	RUNX2	1,320	BMP signaling pathway,Estrogen Receptor Signaling,Osteoarthritis Pathway,Role of Osteoblasts, Osteoclasts and Chondrocytes in Rheumatoid Arthritis,TGF-β Signaling,VDR/RXR Activation
hsa-miR-217	miR-217-5p (and other miRNAs w/seed ACUGCAU)	-3,431	TargetScan Human	Moderate (predicted)	SAMD9	SAMD9	2,600
hsa-miR-217	miR-217-5p (and other miRNAs w/seed ACUGCAU)	-3,431	TargetScan Human	Moderate (predicted)	SEL1L	SEL1L	-2,180	Unfolded protein response
hsa-miR-217	miR-217-5p (and other miRNAs w/seed ACUGCAU)	-3,431	TargetScan Human	Moderate (predicted)	SEMA3A	SEMA3A	3,020	Axonal Guidance Signaling,Semaphorin Neuronal Repulsive Signaling Pathway,Semaphorin Signaling in Neurons
hsa-miR-217	miR-217-5p (and other miRNAs w/seed ACUGCAU)	-3,431	TargetScan Human	Moderate (predicted)	SKAP2	SKAP2	1,570
hsa-miR-217	miR-217-5p (and other miRNAs w/seed ACUGCAU)	-3,431	TargetScan Human	Moderate (predicted)	SLAMF6	SLAMF6	1,700
hsa-miR-217	miR-217-5p (and other miRNAs w/seed ACUGCAU)	-3,431	TargetScan Human	High (predicted)	SLC3A1	SLC3A1	-2,460
hsa-miR-217	miR-217-5p (and other miRNAs w/seed ACUGCAU)	-3,431	TargetScan Human	High (predicted)	TDO2	TDO2	2,670	NAD biosynthesis II (from tryptophan),Tryptophan Degradation III (Eukaryotic),Tryptophan Degradation to 2-amino-3-carboxymuconate Semialdehyde
hsa-miR-217	miR-217-5p (and other miRNAs w/seed ACUGCAU)	-3,431	TargetScan Human	Moderate (predicted)	TLR4	TLR4	2,230	Altered T Cell and B Cell Signaling in Rheumatoid Arthritis,Colorectal Cancer Metastasis Signaling,Communication between Innate and Adaptive Immune Cells,Crosstalk between Dendritic Cells and Natural Killer Cells,Dendritic Cell Maturation,Hepatic Cholestasis,Hepatic Fibrosis / Hepatic Stellate Cell Activation,Hepatic Fibrosis Signaling Pathway,HMGB1 Signaling,HOTAIR Regulatory Pathway,IL-12 Signa…
hsa-miR-217	miR-217-5p (and other miRNAs w/seed ACUGCAU)	-3,431	TargetScan Human	Moderate (predicted)	TMEM154	TMEM154	2,840
hsa-miR-217	miR-217-5p (and other miRNAs w/seed ACUGCAU)	-3,431	TargetScan Human	Moderate (predicted)	TMEM225	TMEM225	-2,990
hsa-miR-217	miR-217-5p (and other miRNAs w/seed ACUGCAU)	-3,431	TargetScan Human	Moderate (predicted)	TMSB10	TMSB10/TMSB4X	1,410	Actin Cytoskeleton Signaling,ILK Signaling
hsa-miR-217	miR-217-5p (and other miRNAs w/seed ACUGCAU)	-3,431	Ingenuity Expert Findings	Experimentally Observed	TRPS1	TRPS1	1,860
hsa-miR-217	miR-217-5p (and other miRNAs w/seed ACUGCAU)	-3,431	TargetScan Human	Moderate (predicted)	TSHZ3	TSHZ3	1,610
hsa-miR-217	miR-217-5p (and other miRNAs w/seed ACUGCAU)	-3,431	TargetScan Human	High (predicted)	VSNL1	VSNL1	1,400
hsa-miR-217	miR-217-5p (and other miRNAs w/seed ACUGCAU)	-3,431	TargetScan Human	Moderate (predicted)	ZEB1	ZEB1	1,880	ATM Signaling,PEDF Signaling,Regulation Of The Epithelial Mesenchymal Transition By Growth Factors Pathway,Regulation of the Epithelial-Mesenchymal Transition Pathway,Sumoylation Pathway
hsa-miR-217	miR-217-5p (and other miRNAs w/seed ACUGCAU)	-3,431	TargetScan Human	Moderate (predicted)	ZNF385D	ZNF385D	1,420
