# Supplementary material for: Improving Gemcitabine Sensitivity in Pancreatic Cancer Cells by Restoring miRNA-217 Levels
Source: Biomolecules. 2021 Apr 26;11(5):639. doi: 10.3390/biom11050639 (PMC8146031; doi:10.3390/biom11050639)
Supplement: Supplementary file 1 [file biomolecules-11-00639-s001.zip › Supplementary Tables/Table S4.xls]

## Sheet: Sheet0
Table S4. Ingenuity Pathway Analysis of canonical pathways of miR-217
Ingenuity Canonical Pathways	-log(p-value)	Ratio	z-score	Molecules
Endometrial Cancer Signaling	5,35E00	1,41E-01	#NUM!	AKT3,CDH1,FGFR2,FOXO3,GAB1,KRAS,MAPK1,PTEN,SOS1
Cancer Drug Resistance By Drug Efflux	5,31E00	1,63E-01	#NUM!	ABCC1,AKT3,FOXG1,FOXO3,FOXO4,KRAS,MAPK1,PTEN
PTEN Signaling	4,6E00	9,24E-02	#NUM!	AKT3,FGFR2,FOXG1,FOXO3,FOXO4,KRAS,MAPK1,PTEN,SOS1,TGFBR2,YWHAH
IGF-1 Signaling	4,31E00	9,43E-02	#NUM!	AKT3,FGFR2,FOXO3,GAB1,KRAS,MAPK1,SOS1,YWHAB,YWHAG,YWHAH
Myc Mediated Apoptosis Signaling	4,15E00	1,14E-01	#NUM!	AKT3,FGFR2,GAB1,KRAS,SOS1,YWHAB,YWHAG,YWHAH
Melanoma Signaling	4	1,27E-01	#NUM!	AKT3,CDH1,FGFR2,GAB1,KRAS,MAPK1,PTEN
TR/RXR Activation	3,85E00	9,18E-02	#NUM!	AKT3,FGFR2,G6PC,GAB1,HIF1A,MED1,PPARGC1A,STRBP,THRA
PI3K/AKT Signaling	3,71E00	0.08	#NUM!	AKT3,FOXO3,GAB1,KRAS,MAPK1,PTEN,SOS1,YWHAB,YWHAG,YWHAH
VEGF Signaling	3,68E00	8,74E-02	#NUM!	AKT3,FGFR2,FOXO3,GAB1,HIF1A,KRAS,MAPK1,ROCK1,SOS1
